# Supplementary material for: Development and Immunogenicity Evaluation of an RSV Recombinant Vaccine Displaying a Conserved Domain of RSV G
Source: Vaccines (Basel). 2026 Mar 30;14(4):311. doi: 10.3390/vaccines14040311 (PMC13119768; doi:10.3390/vaccines14040311)
Supplement: Supplementary file 1 [file vaccines-14-00311-s001.zip]

Archive with 1 entries (1 files):
- vaccines-4204086-supplementary.pdf
